# Supplementary material for: Leptin antagonism improves Rett syndrome phenotype in symptomatic Mecp2-deficient mice
Source: Neurotherapeutics. 2026 Apr 18;23(3):e00910. doi: 10.1016/j.neurot.2026.e00910 (PMC13098445; doi:10.1016/j.neurot.2026.e00910)
Supplement: Multimedia component 2 [file mmc2.xlsx]

## Sheet: Feuil1
	Parameter	Structure	Group	Sex	Age (P)	Mean+SEM	n	N	Statistical test	Comparison	p-value
Figure 5B	Amplitude sGlut-PSCs (pA)	CA3 pyr.	WT sham	Male	40	32.6+1,8	20	6	Mann Whitney U test
			WT Lep			34.9+3.0	16	5		WT sh vs WT Lep	0.97
			Mecp2-/y sham			37.3+2.7	19	5		WT sh vs Mecp2-/y sh	0.35
			Mecp2-/y anti-Lep			30.8+5.0	16	4		Mecp2-/y sh vs Mecp2-/y anti-lep	>0.99
	Amplitude sGABA-PSCs (pA)	CA3 pyr.	WT sham			28.8+3.5	20	6	Mann Whitney U test
			WT Lep			26.5+2.3	16	5		WT sh vs WT Lep	0.6
			Mecp2-/y sham			23.3+1.4	19	5		WT sh vs Mecp2-/y sh	0.06
			Mecp2-/y anti-Lep			24.3+2.3	16	4		Mecp2-/y sh vs Mecp2-/y anti-lep	0.17
Figyre 5C	Amplitude sGlut-PSCs (pA)	L5 pyr.	WT sham	Male	40	18.7+2.0	11	4	Mann Whitney U test
			Mecp2-/y sham			17.4+1.2	19	4		WT sh vs Mecp2-/y sh	>0.99
			Mecp2-/y anti-Lep			19.8+1.7	21	4		Mecp2-/y sh vs Mecp2-/y anti-lep	0.52
	Amplitude sGABA-PSCs (pA)	L5 pyr.	WT sham			23.2+2.1	11	4	Mann Whitney U test
			Mecp2-/y sham			22.2+2.7	19	4		WT sh vs Mecp2-/y sh	>0.99
			Mecp2-/y anti-Lep			21.2+1.4	21	4		Mecp2-/y sh vs Mecp2-/y anti-lep	>0.99
Fugure 6E	Amplitude sGlut-PSCs (pA)	CA3 pyr.	WT	Male	50	26.1+2.4	11	3	Mann Whitney U test
			Mecp2-/y			26.2+2.5	12	3		WT vs Mecp2-/y	>0.99
			Mecp2-/yob+/-			22.1+2.3	17	4		WT vs Mecp2-/yob+/-	0.35
	Amplitude sGABA-PSCs (pA)	CA3 pyr.	WT			22.7+2.3	11	3	Mann Whitney U test
			Mecp2-/y			21.5+2.4	12	3		WT vs Mecp2-/y	0.35
			Mecp2-/yob+/-			20.1+2.2	17	4		WT vs Mecp2-/yob+/-	0.85
Figure 7D	Amplitude sGlut-PSCs (pA)	CA3 pyr.	WT	Female	40-50	25.9+1.6	16	3	Mann Whitney U test
			Mecp2+/-			23.8+1.5	13	3		WT vs Mecp2+/-	>0.99
			Mecp2+/-ob+/-			36.2+2.0	15	3		WT vs Mecp2+/-ob+/-	0.078
	Amplitude sGABA-PSCs (pA)	CA3 pyr.	WT	Female	40-50	21.6+2.2	16	3	Mann Whitney U test
			Mecp2+/-			20.3+1.9	13	3		WT vs Mecp2+/-	>0.99
			Mecp2+/-ob+/-			27.3+2.3	15	3		WT vs Mecp2+/-ob+/-	0.21
	Amplitude sGlut-PSCs (pA)	CA3 pyr.	WT	Female	100-200	30.2+3,1	24	5	Mann Whitney U test
			Mecp2+/-			29.9+2.5	23	5		WT vs Mecp2+/-	>0.99
			Mecp2+/-ob+/-			27.2+1.6	20	3		WT vs Mecp2+/-ob+/-	>0.99
	Amplitude sGABA-PSCs (pA)	CA3 pyr.	WT	Female	100-200	21.1.1+1.5	24	5	Mann Whitney U test
			Mecp2+/-			25.2+1.6	23	5		WT vs Mecp2+/-	0.27
			Mecp2+/-ob+/-			21.3+1.6	20	3		WT vs Mecp2+/-ob+/-	>0.99
